# Supplementary material for: Synthesis of New Triazolopyrazine Antimalarial Compounds
Source: Molecules. 2021 Apr 21;26(9):2421. doi: 10.3390/molecules26092421 (PMC8122397; doi:10.3390/molecules26092421)
Supplement: Supplementary file 1 [file molecules-26-02421-s001.zip]

Archive with 1 entries (1 files):
- molecules-1186402-supplementary.pdf
